# Supplementary material for: Compound Xuanju capsules combined with phosphodiesterase-5 inhibitors as a new strategy for erectile dysfunction: a meta-analysis and trial sequential analysis
Source: Front Pharmacol. 2025 Jun 26;16:1537789. doi: 10.3389/fphar.2025.1537789 (PMC12241115; doi:10.3389/fphar.2025.1537789)
Supplement: Supplementary file 1 [file Table1.xlsx]

## Sheet: Supplementary Table S1
Supplementary Table S1 Literature sources for comprehensive security analysis.
Study	Disease	DOI	URL
Chen BT 2012	Erectile dysfunction	10.13263/j.cnki.nja.2012.12.012	https://kns.cnki.net/kcms2/article/abstract?v=_uHp55J8LtDXkSHeEUYnI7hdeXX12Gp-K0-Hpl4iAHYfYNVtWmSgUHLPEn1t31Knr-XnP5QL3y0rhbitq9LaZrNQykyp4yA587NJc8TEqd4xuHFOLmcfzM6j2v_qOnoDujx_K3J8JReFLF1DvKPlIIk5Xa4ZiZxgUVIK7fpmJZOn_-Rx1bE4YQ==&uniplatform=NZKPT&language=CHS
Dai XN 2018	Erectile dysfunction	/	https://kns.cnki.net/kcms2/article/abstract?v=_uHp55J8LtCo5BMcJYJ_RS39XbRr_rZ1E_EPTZvC4XW3d9cB_wTrx9KjWoBBW0iMW5jh4oNOSP5VoeWzFbZrGcN0T8zFVKl5rIMk4N1TJ3JyXCnt-SAewm4mUjlI6UmX3auO1yntyIEqz2WpkA2CNN31fqsYK_JcwTlYwFGDuaoGa6zV21cEVw==&uniplatform=NZKPT&language=CHS
Gao GZ 2016	Erectile dysfunction	10.3969/j.issn.1674-7860.2016.34.047	https://kns.cnki.net/kcms2/article/abstract?v=m6wOUVKyYs4uqNpJjn5aPMEWUSD3aELI2Eo6mE7B4ttbAoBXIYW5U6NsviFNnjIp2sWsLvpOkPQiNC8kCpm7L8xsA1785BTgoM4Id4L2Qfz-p_BSegejOAHVjpiOX5jPoUGCCWh_I8yGtaDKWtlaU6eX2TgDEJ2vRco9kBRm5jS2fRO4spsomA==&uniplatform=NZKPT&language=CHS
Guo RH 2020	Erectile dysfunction	10.3969/j.issn.1672- 2779.2020.07.031	https://kns.cnki.net/kcms2/article/abstract?v=m6wOUVKyYs6TxsgCwD50Vucn1ym5Db3gunrvddCsIM-mWyRL3PXaTXx2-_Y4pREA5bCGQ_fm4kTbasD8GXwqpNzb9-paz0VNohh0gTc7dlGqEAOqDj7yDwD6oOK7DUMIhTaAa-4lcS5Ppj9ZtnD7QmWE_7VU_1Z05JnWMAzc8QOBgErectile DysfunctionLSTOnFA==&uniplatform=NZKPT&language=CHS
Huang J 2020	Erectile dysfunction	10.3969/j.issn.1009-4393.2020.17.064	https://kns.cnki.net/kcms2/article/abstract?v=_uHp55J8LtD_jbGHfXP6ZPz75KraDQGQxNJ8_f0r8r7twptXP3QXdGl4gn0qNzY7s5cd1L9o-_kmgUbMYv46LaxEVRfnezcyY7BRqvtiPSOopLu9zd4xT7-MXyDG3NB1EO3n064T88qUrqkN8cWRwoK3h7CAeo6zuiw2j5JayzCExVS-sb7N2Q==&uniplatform=NZKPT&language=CHS
Jiang C 2016	Erectile dysfunction	10.13898/j.cnki.issn.1000-2200.2016.10.020	https://kns.cnki.net/kcms2/article/abstract?v=_uHp55J8LtDUuKCFF_GjU70pcFtW2nUpIOyN3KFnaapwi1KVai44LG0JF7evAD_zSLWophVJyQXFpW-h_se86DlJR3xYlgQwWXkckL_i6kAAgFR-7Mfz8cfM1qU6LTsB3fTZ6Due5wqLn-QR64zZ0Ke5gwVWnAFBw7NNW71fiNsFngxYdrLGPA==&uniplatform=NZKPT&language=CHS
Liu AQ 2019	Erectile dysfunction	10.3969 /j.issn.1672-1993.2019.05.003	https://kns.cnki.net/kcms2/article/abstract?v=_uHp55J8LtAEUhrXkbl38cnbqIZWYYAoHc08wqbSvRH_uXre5F2qz98ZRAelxL5cUmervqaFAB_78Fmv6JPYvxn2aNedFpYq6cq5scsAof3ayK6ymX4GQzANXyJl6crKaeWVBWN21c4-2TYLiMnsEsTud4tUk9MJGnCNRTQVmc-X_IR-m-InZg==&uniplatform=NZKPT&language=CHS
Liu JP 2024	Erectile dysfunction	/	https://kns.cnki.net/kcms2/article/abstract?v=_uHp55J8LtCFMbeTeKo-Yn-9M0mulkQJfA4k7Yee6ByjbiBBg02veBCUciTo0Xk7UJ3pRVdL-CoYGvW6fXCPHCB1Ik15ZieBh1_4WtZbnBRc6G4n0kw_SgPf9fB0LEMOT5Orr5GHvl7kQMtw0zG_bQIvs3UXRwJapxlmUUqXXsNUFIBCUwynuw==&uniplatform=NZKPT&language=CHS
Nan CJ 2022	Erectile dysfunction	10.13193/j.issn.1673-7717.2022.06.043	https://kns.cnki.net/kcms2/article/abstract?v=_uHp55J8LtAaXDZDHE4Gh3DFE1wJyeFEZSd66LMRsecGJqkXEeOcAyG4BzFXW0ogQ9mE-G2BWZrs9_ysg1Mocu_vKPa2U_nHf7dUacPtpxyxjBHtOXrWnGPisIUYsF3IKh8aWBhZjwvvLJeqxmXdlCzqNNxOF8wRdvFuTZocqw08yZveHzgiPw==&uniplatform=NZKPT&language=CHS
Shen ZX 2014	Erectile dysfunction	10.13263/j.cnki.nja.2014.10.017	https://kns.cnki.net/kcms2/article/abstract?v=m6wOUVKyYs7ygLtBOgBbs_6bfjfweGFgpZm2L2-K2ug9u0IdP2PhN7FEzvg6lNsZdTk4L1XL0lkm7_EpjopOO5DhxaetWrL0LI-WJMycLYN9uXblstZFRkUxeeeAhm-irlRGjbXDdjXs4orN2_cl9AvmRLioiC3OmTpwcYyJ-6htDa5oMatfHg==&uniplatform=NZKPT&language=CHS
Sun W 2023	Erectile dysfunction	10.3969/j.issn.1672-1993.2023.08.033	https://kns.cnki.net/kcms2/article/abstract?v=_uHp55J8LtAw6mfggCuLdPvulPkzonBiqQPFe0s-KPpu6Y1Oqc3lW0134cDlib3R0i1EqVMsIiw0hfia2qpDBtzv_vdNaIWJEpbK3xxgUZoeoIbr7uZP5V28j8EBdFa0QlbKdkS9CpljN2G9Ppa3XDo0RjYcB_MDAlC--RyZLYMqiuirBoQC7Q==&uniplatform=NZKPT&language=CHS
Wang JG 2018	Erectile dysfunction	10.13819/j.issn.1006-9674.2018.04.009	https://kns.cnki.net/kcms2/article/abstract?v=_uHp55J8LtB99Jth7P245Arw-tTT3N8TzBsBunYyDiLgqcVfpZeEiVIIJxoDcU_bW4wYyQh8RmCoUw1iQwU2o3X2KsMATc0H4Jtjxz8tTeevZ2gUO5-biIr7Z0ee63FZ8Z4OCONGfNWq4do0hNXu2tIBIDQRBIgR2DvPoZpGdZ3o0aHxfbPj8g==&uniplatform=NZKPT&language=CHS
Wang JZ 2019	Erectile dysfunction	10.3969/j.issn.1672-1993.2019.03.033	https://kns.cnki.net/kcms2/article/abstract?v=_uHp55J8LtDvRKNaJBCDYwyF7mZDt2WyJZttyW3DJCAARTZzGbuRAtiVhcLWcZlZXdICNkfDZaBrtk6G8L9ltSmsUlYXR10pH9sxsSk1vzgZSNvcTG6nN0e-opB1LG_29iD_sxPeqKwx-U386EFnTTLI5ZqFgyEQ1OCDbAewQsfP7ktD_wpSIQ==&uniplatform=NZKPT&language=CHS
Wang Y 2016	Erectile dysfunction	10.3969/j.issn.1672-1993.2016.11.001	https://kns.cnki.net/kcms2/article/abstract?v=_uHp55J8LtAywnpePyiKWyvqVxVOYq2kKeHdjZUV10ZNgbwjVNasxgDifMlcKGBfvMZPlzFOFI1BBUqQbI-N3G6WGlELSdAO_rerANyLs-D3fW4N1X65d8QFmLaiHKzO_OLqGrTGXdsqwJ2LIHNK5jpjyJzwggn7kVGQK5SUVADWJuVQwA53Jg==&uniplatform=NZKPT&language=CHS
Zhang JP 2024	Erectile dysfunction	10.19621/j.cnki.11-3555/r.2024.0126	https://kns.cnki.net/kcms2/article/abstract?v=_uHp55J8LtDIJvmlR0H-t-cUCPdTV8Jk-2kSFCIM82vRWBCXXQkzHcVSnmqoeyjf8z9rbJglsTqGGc-lTbwfl60SVPmvoK6eqXiyIBqBH9Wj4LCtnLzvNmYD2dE8_Vi6FKDGqbLTbeN_Ya3WJKwP4hX_mutIKVT0ymhq960kgkXVRbpPnbNBRw==&uniplatform=NZKPT&language=CHS
Zhou Z 2025	Erectile dysfunction	10.15887/j.cnki.13-1389/r.2025.14.034	https://kns.cnki.net/kcms2/article/abstract?v=m6wOUVKyYs4SZuRoETFeF0nt6Kf8dZqSs346iPyjdEY1Yk0fJpfxkYPU3h7QYke8ok6NuVNU5OOwmjBWzsfnz_GLoOqUnQ7LERiZQaDLGhFPMMRju_fazkTmXbKYtVuxlpwSCZ7WzZyvk93mwwlpz0HnYL9ICUHV4nkBkuLEroJIs8t_6CP9Pg==&uniplatform=NZKPT&language=CHS
Li L 2020	Female infertility	10.19335/j.cnki.2096-1219.2020.13.021	https://kns.cnki.net/kcms2/article/abstract?v=m6wOUVKyYs53oLxw57ZS41w9ElaSjBKd5TDMlBxWxJ6lg0hJPAD9-mtkEtoStGNAmy0CZZY6h0XNrxBxr1xuIMV7-87XDDhG8NhlLEnKf5Ce8APcARPaobPNGQAFM6i4dT_KLcQKJeGpmRvLD10i6kMiFgfDCVtckKPdF9MR_zoAGt6bYiLVGg==&uniplatform=NZKPT&language=CHS
Wu PW 2017	Female infertility	10.3969/j.issn..1000-7369.2017.11.041	https://kns.cnki.net/kcms2/article/abstract?v=m6wOUVKyYs6Pqkmkvu3esnjcXs--PxQDsGlnziNpmj5vDH_VM5-EedobF2-_ha2iSaXo3aqt-LoToHuBRITmvcWZWPomim0nFJnSdCccZS0ca6ClNvZRaxg5MgnqECNVXNqL3pBiM372gvIz5ym5Sgbjqw6T0F-0rKSeVTfH3ta51iXBkzqRtw==&uniplatform=NZKPT&language=CHS
Yu XR 2021	Female infertility	/	https://kns.cnki.net/kcms2/article/abstract?v=m6wOUVKyYs6ePlQ0poTYzYoVon4yHtKqsG6mGmjyxd7rpNK0OXbGsk8VtNSl_SO1bipFMpPHLYNCRrhmbGomZKmidQ0VqKVM3Drs9J4dVOQ4kU-fCKrU4unC55AlYNBZ7tcIV9ZbjCx9aZByDUFgZaHJgmnSJaD7ZRS3RSZy8NcHwooNJt77HQ==&uniplatform=NZKPT&language=CHS
Hao X 2022	Male infertility	10.16458/j.cnki.1007-0893.2022.10.013	https://kns.cnki.net/kcms2/article/abstract?v=m6wOUVKyYs7wkXV_bBNTZHBDR4VckIAEnzEPOj0dsBhsfkaOvagw_4lqbjjN05sHFUqHOG5S7T2kVdliIQF7BXh_BLnCG1mAKtN3pszvJcdAZZgtojWoEt0tE1Q74qoO4GuoPU_NkAUaNMIZBpBhxXbElj9SbnlmQ9y_-7XPmBkNSOG9esyqAQ==&uniplatform=NZKPT&language=CHS
Lu XZ 2020	Male infertility	10.3969/j.issn.1002-266X.2020.29.025	https://kns.cnki.net/kcms2/article/abstract?v=m6wOUVKyYs6awlmMFWCuG8vstjh2631jvkQ9NFcfZx4TOEA1X_zJ2dUEZO73kOTjO706KwueqmZQ5vSsfbRnyMWx4fFZHEhtwg-HfyI44xiaB51ZnJcJ9YRbQopdKdtlCGXc0VUsfDqxg60jN9sY_I4E4n2ryxf7sZdVVjfOlRJgzXcS9G4b1Q==&uniplatform=NZKPT&language=CHS
Deng JJ 2025	Oligoasthenozoospermia	10.19621/j.cnki.11-3555/r.2025.0118	https://kns.cnki.net/kcms2/article/abstract?v=m6wOUVKyYs4pufkK-Y8O7BTFUyHR6FIHzJdBSoWcY-mnAS2eNrVhOmaXPNlr_tzLp-ibo1gXNve0NmkEAfE_Jr5nNvrIzTuJs1jrovwXzemFdv1agt69_AWvs7jMavKwJGzk1tVM_-7Yad8NSUDtcWy_RZd9ataHnFnkTLB0w0bUbVIVWyqa3w==&uniplatform=NZKPT&language=CHS
Wang YH 2022	Oligoasthenozoospermia	10.3969/j.issn.1006-1959.2022.18.035	https://kns.cnki.net/kcms2/article/abstract?v=m6wOUVKyYs7c7qgpJLVxGqhQgqH1OmhCXgZzHY73Jbi0wiqytbrl5OrpaOi6BIeVtGJde2pc1oDAXVtq91dGjKSQ0WklCqs5aKEFssf-zFfxvEP_Zcxgr3PKeIlhTtB3Ax1CNinmgb52WlfAc9wMQo64ES2TH2TfKKHeZKEAgPGcP2smDG-Mdg==&uniplatform=NZKPT&language=CHS
Zeng F 2022	Oligoasthenozoospermia	10.13638/j.issn.1671-4040.2022.08.013	https://kns.cnki.net/kcms2/article/abstract?v=m6wOUVKyYs76dlcImyQbzk39VxigFd-mLXEsuRh2uCqFmixCM_e4LM52FAzE_XU3aBzJFlaWBZDG-B_MitbamBf_rRY61oiNB0QkYp1YGP5zMuEaGoD09d8OtjyoZcjZ8zZvjAMYnzyIj5rRDy8fbS-y4taU6AzuPus-G9QZZ0ZWfABibsGBYw==&uniplatform=NZKPT&language=CHS
Zhang XS 2017	Oligoasthenozoospermia	10.3969/j.issn.1671-4695.2017.19.029	https://kns.cnki.net/kcms2/article/abstract?v=m6wOUVKyYs5JJPf7x7YtGbbSt3YknLcte7knlmT5bnay-paJFJIvS7koH03QzTYvUZFyWw5mmY7NcZHVMeCUxoZwtIBNcniUTpKCsXCur18Cz4GRQ080x8hM1UJD95L4fCTLpEBbRW_vxNyoRvPyCeObaEaUrzlkC1V8UqZZWH-NK5dBIxvBUw==&uniplatform=NZKPT&language=CHS
Wang SF 2022	Polycystic ovary syndrome	10.19829/j.zgfybj.issn.1001-4411.2022.09.030	https://kns.cnki.net/kcms2/article/abstract?v=m6wOUVKyYs6IJtmactSABKVlhlnutmV_C1tT40IcDu0m-qq2PwR4kgFVL4_zf6UYVa8ZISmgNeUFSBEybOr0uvMMfVQL-IMj3sXjtheqKYYJHHCojrypPSDrg0SQb-mOBHs73QSLPxGgMsivYPX0sxUki8pfmIFfSKDyjgO5fzhrRy9GN3njfw==&uniplatform=NZKPT&language=CHS
Wang SQ 2019	Polycystic ovary syndrome	10.16440/j.cnki.1674-8166.2019.08.020	https://kns.cnki.net/kcms2/article/abstract?v=m6wOUVKyYs6-wBM-p-tWreXqsVn59ChooT9lVMZtwTRGmOp9hTcOrBAr-Igm9BFkvQXCfasgZdQhuQqqGyZhJd0RvYMeWqLfoyfSPhJiGhznxG3k_wZaGj7sIWNRdUCsaA-1MZrg2z9P0bAAzVB33qAD5ZNNtyMhPHYiBIPFiFRBr3d1pa_25w==&uniplatform=NZKPT&language=CHS
Wei XF 2024	Polycystic ovary syndrome	10.3969/j.issn.1672-8157.2024.02.019	https://kns.cnki.net/kcms2/article/abstract?v=m6wOUVKyYs4TZfWWKo9wu4EQGT13Zy96Xa2y_7VnodcUh9PpfMH_l4lqr3MCQ1gqrrxOH1kmk2_3DT04uTdT_Eo4pueAs1w_or6i7jdQs2RG-xq5LmXT4-GAhiKxNlBIBOLR2Fn3Ohx2NDbqKjHjD-dWMC3gN3sLojrzoU6IT7RoqoomJJ3Eyw==&uniplatform=NZKPT&language=CHS
Yang FL 2021	Polycystic ovary syndrome	/	https://kns.cnki.net/kcms2/article/abstract?v=m6wOUVKyYs6lhnqSTIVtAlWl9Pz5u8j3yoJvXbUYgqMl2_D6lxYhxMoTKJ52HNyMd4s8nEeKR0Gso27z3Kc17ITPSpSR7GAtuhZ3ML9FaXJ0iMKuf9LJ0Zep1wv_TldhpSprO8Iu0WcTBKmlgFAk3Cf6FZfhPG5CGak9rmEjtTqga67Q-d8ImA==&uniplatform=NZKPT&language=CHS
Yu QY 2023	Polycystic ovary syndrome	10.3969/j.issn.2095-8803.2023.06.015	https://kns.cnki.net/kcms2/article/abstract?v=m6wOUVKyYs5Vvq1ivVuqVxcyr6TzhhCjP23yZNNC8Sh3LmLIiCGFJmvGdRcRRAqRVVhzXbW9F8kfpYabVeqchPx7qDqoaCcxSMc66nErZRNCD3pgVu95DdQJPxXN2T5JnQcZRnW_kMFzFNw6947D_Uot1s7UW60KZfecceKFNAFxPj0M63F3WA==&uniplatform=NZKPT&language=CHS
Zhang LJ 2023	Polycystic ovary syndrome	10.19347/j.cnki.2096-1413.202318030	https://kns.cnki.net/kcms2/article/abstract?v=m6wOUVKyYs70or2vKRErectile DysfunctionqvzKGJjscIdYLfMFMxvfMgpgfzXYEqikN1SXrusVhvuRadYmJOByLrIiPgoaFJsIcAAdtsve0gCH9-fYv0mhUs73nW0y4u3EB8qo_xlkOhwWDAmDpf1gaZPucoKtbAOSztHZpPX_b17Y9HQ7H_D-QIJHD60KTSbqwA==&uniplatform=NZKPT&language=CHS
Peng XH 2017	Premature ejaculation	/	https://kns.cnki.net/kcms2/article/abstract?v=m6wOUVKyYs5Lvg3_DM62wHDwPi1EUK6xrNyOrvEpFmzgwzoDofWaVb_nggspNn9oQZ8zCMSVZnWQgegz-MCGtsYbRxZRgigzFPWgcbG7zmqolXUaiiaoG00gl2f22DFt6dE1JLMnWyThcFEkgiFQMASimGZu04tG1HvYo394XtHb_AsjyzU3jw==&uniplatform=NZKPT&language=CHS
Weng WJ 2018	Premature ejaculation	10.3969/j.issn.1008-8849.2018.06.006	https://kns.cnki.net/kcms2/article/abstract?v=m6wOUVKyYs5upASmFVevUI8BrvuDH81NqkXegOTcOngKS3mqf9OfQSOU9S8qwGNLn48YsfbxndaAeoFqIR4FUSnDiIflZG3hWabmRMh4oyZw9TR2mB2frz87cUQ6Sk45SrWW4hL3GJ8vna_A7eqfN6QQRJxyjWA1J53vS3ONhX6Xs5k9sQ-cOg==&uniplatform=NZKPT&language=CHS
Chen RQ 2015	Prostatitis	/	https://kns.cnki.net/kcms2/article/abstract?v=m6wOUVKyYs66SC5L5xGgu7FHJuyqFHvHGmtRSVQS72ltfpwBytpyY86swb6fN5qvfd6vPbi4j-ewZAafZTlDnQqtPgXSsJCDh4ctVEWNzNVXBlttkqypBXyoNyB-tDArDcSoP-InHkJCOGJiKKEEtVxjNdIhTGfMnVCu9R50v2ZXCicFxSRkMw==&uniplatform=NZKPT&language=CHS
Liu KX 2022	Prostatitis	10.19381/j.issn.1001-7585.2022.16.031	https://kns.cnki.net/kcms2/article/abstract?v=m6wOUVKyYs5oTWQdVX8F4GI4TEUbY27xuh3L_eA9ZjvwqMBg163Vgbb2sqp82Jyewvdj0NDZX9Zv8y8ezH9qQ8tMZThLN0kIpI-oVyWy7Sb9otMKX-nl0iI1p3Sg8OvSH9la1Izbhta5tL_IF2b-lvQbIEj8WfmQFpDliPUo0KRdAT3gw4sTCg==&uniplatform=NZKPT&language=CHS
Wan B 2021	Prostatitis	10.19939/j.cnki.1672-2809.2021.14.14	https://kns.cnki.net/kcms2/article/abstract?v=m6wOUVKyYs6lhnqSTIVtAlWl9Pz5u8j3yoJvXbUYgqOWUv8xHBJwBpMgRxg1Mc7s2ZgXdQ78EFpCeanNCwPsQIo9N-Te03apEwQNT3WyuxvbML5b2djIvzO6zkRtdAIApNlc00KqRgtrlxj0b7IU4fSMqlUcLu4n6l4qRUQdB78OAwopg6-x7g==&uniplatform=NZKPT&language=CHS
Wang HD 2018	Prostatitis	10.19613/j.cnki.1671-3141.2018.65.015	https://kns.cnki.net/kcms2/article/abstract?v=m6wOUVKyYs74pjdBJgasNyYXwDWz3rgrx6dP0PuqTTMHjeLNWe6Oqzhu127nTIWNyNYgRPI3Q0ikddRTboEsA4cyvxUujoKWnf_XRP7OnEzacrTQQmMYjKLzpboCE-ZwMxQxgPuyoVcTuSLEmq_5n-XRBvHHq8cmgkV-46TV1ImxUeKH9ngdTQ==&uniplatform=NZKPT&language=CHS
Wang L 2012	Prostatitis	10.13263/j.cnki.nja.2012.10.002	https://kns.cnki.net/kcms2/article/abstract?v=m6wOUVKyYs78w8JGIG5iZ9aKZUNmroTPWs_uUcXnBJp3jq5ZnsmB2LRT5FG_PEY5Zsm5vBC86yWcK9KhxezpBstP5Ln3e15WaKj3tlPozKOurial9ROdrhOrBurqycCNdi49Tvh_MoZ7PwP7-D17uf_t3lbAjjZo-zacG71A6z4OsNRR2C_G2A==&uniplatform=NZKPT&language=CHS
Ye YF 2012	Prostatitis	/	https://kns.cnki.net/kcms2/article/abstract?v=m6wOUVKyYs6R8umHXlm2AlWICimdkZh6ObdjtWM4ZAeoMj6zsw2yC_vaLLEVKGNa47W82J4mSXDEWgjadq2EwgfVMQEBg5i2FneuODlyUeb4VJNw9T2v3Ik4jo5LosQqrQ3Yd3SR1gA-KgZAu6dD5h6n0H-3aDdEU_fD67okDHHWP56x4dF1dA==&uniplatform=NZKPT&language=CHS
Zhang XJ 2014	Prostatitis	10.3969/j.issn.1001-568X.2014.09.0046	https://kns.cnki.net/kcms2/article/abstract?v=m6wOUVKyYs6q-60mlsPlCIImWGEKnGsQa8iAmc3iHsQHb6L6jvnbTkCjEr7yUWXhYuDmYX7RSk0fWCuwwyYCi70zn9loMdzhHpz0tHcqyhM2zP3KK-TLK7uu2R-1zem_4d_gYdgP-cSEpeCcfgEznn7Ewx9loSdZqJVxKm8zvtuSLBTfoH0HWA==&uniplatform=NZKPT&language=CHS
Wang LP 2018	Rheumatoid arthritis	10.3969/j.issn.1001-1528.2018.02.010	https://kns.cnki.net/kcms2/article/abstract?v=m6wOUVKyYs5upASmFVevUI8BrvuDH81NqkXegOTcOnirLGwN-w9m2VNipE6vVRMic4_5bF5MOL2U0ThZRL4WnmLx0mIcaRWrYijQuD_K-pUV0SCR2OmOuz28xxnCC3bnhOB10onl7dHkNTTJqf33UzCuwebLpvF_hZ5jcNM1qi8Qnx85jYUasw==&uniplatform=NZKPT&language=CHS
DOI, digital object identifier; URL, uniform resource locator

## Sheet: Supplementary Table S2
Supplementary Table S2 The comprehensive meta-analysis of the safety for compound Xuanju capsules.
Adverse event	Experimental group	Control group	I2	RR (95% CI)	P value
Headache	26/711	32/714	0	0.83 (0.51, 1.36)	0.46
Dizziness	15/418	8/426	0	1.72 (0.81, 3.66)	0.16
Nasal congestion	2/124	6/127	0	0.39 (0.09, 1.66)	0.2
Facial flushing	4/82	4/82	0	1.00 (0.26, 3.87)	1
Nausea	47/1,236	55/1,236	0	0.86 (0.59, 1.25)	0.43
Abdominal distension	14/441	12/441	0	1.16 (0.56, 2.40)	0.7
Dyspepsia	4/115	3/118	0	1.33 (0.34, 5.21)	0.68
Gastrointestinal bleeding	1/123	3/123	0	0.50 (0.09, 2.68)	0.42
Liver dysfunction	12/261	15/262	0	0.81 (0.40, 1.66)	0.57
Rash	11/527	6/527	0	1.68 (0.67,4.19)	0.26
Difficulty urinating	2/45	3/45	0	0.65 (0.10, 4.10)	0.65
Diarrhea	4/172	5/172	0	0.81 (0.23, 2.88)	0.75
Palpitations	3/159	4/159	0	0.75 (0.16, 3.38)	0.7
Fatigue	3/106	3/106	0	1.00 (0.22, 4.51)	1
Dry mouth	3/105	2/105	0	1.34 (0.29, 6.13)	0.7
Constipation	5/193	7/201	0	0.74 (0.23, 2.39)	0.62
